# Supplementary material for: Mitochondrial genomes reveal recombination in the presumed asexual Fusarium oxysporum species complex
Source: BMC Genomics. 2017 Sep 18;18:735. doi: 10.1186/s12864-017-4116-5 (PMC5604515; doi:10.1186/s12864-017-4116-5)
Supplement: Supplementary file 1 — Strains analyzed and accession numbers of the NGS data used. (XLSX 9 kb) [file 12864_2017_4116_MOESM1_ESM.xlsx]

## Sheet: Sheet1
Strain	Species	forma specialis	Origin of strain	Accession number	Reference
B2	Fusarium oxysporum	cubense	China, Hainan	SRX181886	Guo, L., Han, L., Yang, L., Zeng, H., Fan, D., Zhu, Y., Feng, Y., Wang, G., Peng, C., Jiang, X., Zhou, D., Ni,P., Liang, C., Liu, L., Wang, J., Mao, C., Fang, X., Peng, M., Huang, J.: Genome and transcriptome analysis ofthe fungal pathogen Fusarium oxysporum f. sp. cubense causing banana vascular wilt disease. PLoS ONE 9(4),95543 (2014). doi:10.1371/journal.pone.0095543
DF023	Fusarium oxysporum	lycopersici	USA, California	SRX082156	van Dam, P., Fokkens, L., Schmidt, S.M., Linmans, J.H.J., Kistler, H.C., Ma, L.-J., Rep, M.: Effector profilesdistinguish formae speciales of Fusarium oxysporum. Environmental Microbiology, (2016).doi:10.1111/1462-2920.13445
DF038	Fusarium oxysporum	lycopersici	USA, California	SRX082149	van Dam, P., Fokkens, L., Schmidt, S.M., Linmans, J.H.J., Kistler, H.C., Ma, L.-J., Rep, M.: Effector profilesdistinguish formae speciales of Fusarium oxysporum. Environmental Microbiology, (2016).doi:10.1111/1462-2920.13445
DF040	Fusarium oxysporum	lycopersici	USA, California	SRX082151	van Dam, P., Fokkens, L., Schmidt, S.M., Linmans, J.H.J., Kistler, H.C., Ma, L.-J., Rep, M.: Effector profilesdistinguish formae speciales of Fusarium oxysporum. Environmental Microbiology, (2016).doi:10.1111/1462-2920.13445
DF041	Fusarium oxysporum	lycopersici	USA, California	SRX082157	van Dam, P., Fokkens, L., Schmidt, S.M., Linmans, J.H.J., Kistler, H.C., Ma, L.-J., Rep, M.: Effector profilesdistinguish formae speciales of Fusarium oxysporum. Environmental Microbiology, (2016).doi:10.1111/1462-2920.13445
DF062	Fusarium oxysporum	lycopersici	USA, California	SRX082155	van Dam, P., Fokkens, L., Schmidt, S.M., Linmans, J.H.J., Kistler, H.C., Ma, L.-J., Rep, M.: Effector profilesdistinguish formae speciales of Fusarium oxysporum. Environmental Microbiology, (2016).doi:10.1111/1462-2920.13445
F11	Fusarium oxysporum	cumini	Greece	ERS1473166	This study
Fo47	Fusarium oxysporum	-	France	SRX081479	Ma, L.-J., van der Does, H.C., Borkovich, K.A., Coleman, J.J., Daboussi, M.-J., Di Pietro, A., Dufresne, M., Freitag, M., Grabherr, M., Henrissat, B., Houterman, P.M., Kang, S., Shim, W.-B., Woloshuk, C., Xie, X., Xu,J.-R., Antoniw, J., Baker, S.E., Bluhm, B.H., Breakspear, A., Brown, D.W., Butchko, R.A.E., Chapman, S., Coulson, R., Coutinho, P.M., Danchin, E.G.J., Diener, A., Gale, L.R., Gardine…
Foc001	Fusarium oxysporum	cucumerinum	Japan	SRS1211656	van Dam, P., Fokkens, L., Schmidt, S.M., Linmans, J.H.J., Kistler, H.C., Ma, L.-J., Rep, M.: Effector profilesdistinguish formae speciales of Fusarium oxysporum. Environmental Microbiology, (2016).doi:10.1111/1462-2920.13445
Foc011	Fusarium oxysporum	cucumerinum	China	SRS1253784	van Dam, P., Fokkens, L., Schmidt, S.M., Linmans, J.H.J., Kistler, H.C., Ma, L.-J., Rep, M.: Effector profilesdistinguish formae speciales of Fusarium oxysporum. Environmental Microbiology, (2016).doi:10.1111/1462-2920.13445
Foc013	Fusarium oxysporum	cucumerinum	China	SRS1253773	van Dam, P., Fokkens, L., Schmidt, S.M., Linmans, J.H.J., Kistler, H.C., Ma, L.-J., Rep, M.: Effector profilesdistinguish formae speciales of Fusarium oxysporum. Environmental Microbiology, (2016).doi:10.1111/1462-2920.13445
Foc015	Fusarium oxysporum	cucumerinum	China	SRS1253795	van Dam, P., Fokkens, L., Schmidt, S.M., Linmans, J.H.J., Kistler, H.C., Ma, L.-J., Rep, M.: Effector profilesdistinguish formae speciales of Fusarium oxysporum. Environmental Microbiology, (2016).doi:10.1111/1462-2920.13445
Foc018	Fusarium oxysporum	cucumerinum	Crete, Greece	SRS1253794	van Dam, P., Fokkens, L., Schmidt, S.M., Linmans, J.H.J., Kistler, H.C., Ma, L.-J., Rep, M.: Effector profilesdistinguish formae speciales of Fusarium oxysporum. Environmental Microbiology, (2016).doi:10.1111/1462-2920.13445
Foc021	Fusarium oxysporum	cucumerinum	USA, Florida	SRS1253793	van Dam, P., Fokkens, L., Schmidt, S.M., Linmans, J.H.J., Kistler, H.C., Ma, L.-J., Rep, M.: Effector profilesdistinguish formae speciales of Fusarium oxysporum. Environmental Microbiology, (2016).doi:10.1111/1462-2920.13445
Foc030	Fusarium oxysporum	cucumerinum	Israel	SRS1253792	van Dam, P., Fokkens, L., Schmidt, S.M., Linmans, J.H.J., Kistler, H.C., Ma, L.-J., Rep, M.: Effector profilesdistinguish formae speciales of Fusarium oxysporum. Environmental Microbiology, (2016).doi:10.1111/1462-2920.13445
Foc035	Fusarium oxysporum	cucumerinum	Netherlands	SRS1253791	van Dam, P., Fokkens, L., Schmidt, S.M., Linmans, J.H.J., Kistler, H.C., Ma, L.-J., Rep, M.: Effector profilesdistinguish formae speciales of Fusarium oxysporum. Environmental Microbiology, (2016).doi:10.1111/1462-2920.13445
Foc037	Fusarium oxysporum	cucumerinum	Japan	SRS1253790	van Dam, P., Fokkens, L., Schmidt, S.M., Linmans, J.H.J., Kistler, H.C., Ma, L.-J., Rep, M.: Effector profilesdistinguish formae speciales of Fusarium oxysporum. Environmental Microbiology, (2016).doi:10.1111/1462-2920.13445
Fod001	Fusarium oxysporum	dianthi	Italy	ERS1473167	This study
Fod008	Fusarium oxysporum	dianthi	Italy	ERS1473168	This study
Fol002	Fusarium oxysporum	lycopersici	Netherlands	SRX082148	van Dam, P., Fokkens, L., Schmidt, S.M., Linmans, J.H.J., Kistler, H.C., Ma, L.-J., Rep, M.: Effector profilesdistinguish formae speciales of Fusarium oxysporum. Environmental Microbiology, (2016).doi:10.1111/1462-2920.13445
Fol004	Fusarium oxysporum	lycopersici	Netherlands	SRX082152	van Dam, P., Fokkens, L., Schmidt, S.M., Linmans, J.H.J., Kistler, H.C., Ma, L.-J., Rep, M.: Effector profilesdistinguish formae speciales of Fusarium oxysporum. Environmental Microbiology, (2016).doi:10.1111/1462-2920.13445
Fol014	Fusarium oxysporum	lycopersici	USA, Louisiana	SRX082150	van Dam, P., Fokkens, L., Schmidt, S.M., Linmans, J.H.J., Kistler, H.C., Ma, L.-J., Rep, M.: Effector profilesdistinguish formae speciales of Fusarium oxysporum. Environmental Microbiology, (2016).doi:10.1111/1462-2920.13445
Fol016	Fusarium oxysporum	lycopersici	USA, Louisiana	SRS463032	van Dam, P., Fokkens, L., Schmidt, S.M., Linmans, J.H.J., Kistler, H.C., Ma, L.-J., Rep, M.: Effector profilesdistinguish formae speciales of Fusarium oxysporum. Environmental Microbiology, (2016).doi:10.1111/1462-2920.13445
Fol018	Fusarium oxysporum	lycopersici	USA, Louisiana	SRX082158	van Dam, P., Fokkens, L., Schmidt, S.M., Linmans, J.H.J., Kistler, H.C., Ma, L.-J., Rep, M.: Effector profilesdistinguish formae speciales of Fusarium oxysporum. Environmental Microbiology, (2016).doi:10.1111/1462-2920.13445
Fol026	Fusarium oxysporum	lycopersici	Australia	SRR307081	van Dam, P., Fokkens, L., Schmidt, S.M., Linmans, J.H.J., Kistler, H.C., Ma, L.-J., Rep, M.: Effector profilesdistinguish formae speciales of Fusarium oxysporum. Environmental Microbiology, (2016).doi:10.1111/1462-2920.13445
Fol029	Fusarium oxysporum	lycopersici	USA, Florida	SRX082147	van Dam, P., Fokkens, L., Schmidt, S.M., Linmans, J.H.J., Kistler, H.C., Ma, L.-J., Rep, M.: Effector profilesdistinguish formae speciales of Fusarium oxysporum. Environmental Microbiology, (2016).doi:10.1111/1462-2920.13445
Fol038	Fusarium oxysporum	lycopersici	USA, California	SRX082153	van Dam, P., Fokkens, L., Schmidt, S.M., Linmans, J.H.J., Kistler, H.C., Ma, L.-J., Rep, M.: Effector profilesdistinguish formae speciales of Fusarium oxysporum. Environmental Microbiology, (2016).doi:10.1111/1462-2920.13445
Fol4287	Fusarium oxysporum	lycopersici	-	SRX081471	Ma, L.-J., van der Does, H.C., Borkovich, K.A., Coleman, J.J., Daboussi, M.-J., Di Pietro, A., Dufresne, M., Freitag, M., Grabherr, M., Henrissat, B., Houterman, P.M., Kang, S., Shim, W.-B., Woloshuk, C., Xie, X., Xu,J.-R., Antoniw, J., Baker, S.E., Bluhm, B.H., Breakspear, A., Brown, D.W., Butchko, R.A.E., Chapman, S., Coulson, R., Coutinho, P.M., Danchin, E.G.J., Diener, A., Gale, L.R., Gardine…
Fom004	Fusarium oxysporum	melonis	Spain	SRX573190	van Dam, P., Fokkens, L., Schmidt, S.M., Linmans, J.H.J., Kistler, H.C., Ma, L.-J., Rep, M.: Effector profilesdistinguish formae speciales of Fusarium oxysporum. Environmental Microbiology, (2016).doi:10.1111/1462-2920.13445
Fom005	Fusarium oxysporum	melonis	Spain	SRX573191	van Dam, P., Fokkens, L., Schmidt, S.M., Linmans, J.H.J., Kistler, H.C., Ma, L.-J., Rep, M.: Effector profilesdistinguish formae speciales of Fusarium oxysporum. Environmental Microbiology, (2016).doi:10.1111/1462-2920.13445
Fom006	Fusarium oxysporum	melonis	Spain	SRX573192	van Dam, P., Fokkens, L., Schmidt, S.M., Linmans, J.H.J., Kistler, H.C., Ma, L.-J., Rep, M.: Effector profilesdistinguish formae speciales of Fusarium oxysporum. Environmental Microbiology, (2016).doi:10.1111/1462-2920.13445
Fom009	Fusarium oxysporum	melonis	Israel	SRX573193	van Dam, P., Fokkens, L., Schmidt, S.M., Linmans, J.H.J., Kistler, H.C., Ma, L.-J., Rep, M.: Effector profilesdistinguish formae speciales of Fusarium oxysporum. Environmental Microbiology, (2016).doi:10.1111/1462-2920.13445
Fom010	Fusarium oxysporum	melonis	Israel	SRX573194	van Dam, P., Fokkens, L., Schmidt, S.M., Linmans, J.H.J., Kistler, H.C., Ma, L.-J., Rep, M.: Effector profilesdistinguish formae speciales of Fusarium oxysporum. Environmental Microbiology, (2016).doi:10.1111/1462-2920.13445
Fom011	Fusarium oxysporum	melonis	Israel	SRX573195	van Dam, P., Fokkens, L., Schmidt, S.M., Linmans, J.H.J., Kistler, H.C., Ma, L.-J., Rep, M.: Effector profilesdistinguish formae speciales of Fusarium oxysporum. Environmental Microbiology, (2016).doi:10.1111/1462-2920.13445
Fom012	Fusarium oxysporum	melonis	-	SRX573196	van Dam, P., Fokkens, L., Schmidt, S.M., Linmans, J.H.J., Kistler, H.C., Ma, L.-J., Rep, M.: Effector profilesdistinguish formae speciales of Fusarium oxysporum. Environmental Microbiology, (2016).doi:10.1111/1462-2920.13445
Fom013	Fusarium oxysporum	melonis	Spain	SRX573197	van Dam, P., Fokkens, L., Schmidt, S.M., Linmans, J.H.J., Kistler, H.C., Ma, L.-J., Rep, M.: Effector profilesdistinguish formae speciales of Fusarium oxysporum. Environmental Microbiology, (2016).doi:10.1111/1462-2920.13445
Fom016	Fusarium oxysporum	melonis	-	SRX573198	van Dam, P., Fokkens, L., Schmidt, S.M., Linmans, J.H.J., Kistler, H.C., Ma, L.-J., Rep, M.: Effector profilesdistinguish formae speciales of Fusarium oxysporum. Environmental Microbiology, (2016).doi:10.1111/1462-2920.13445
Fon002	Fusarium oxysporum	niveum	Israel	SRS1253781	van Dam, P., Fokkens, L., Schmidt, S.M., Linmans, J.H.J., Kistler, H.C., Ma, L.-J., Rep, M.: Effector profilesdistinguish formae speciales of Fusarium oxysporum. Environmental Microbiology, (2016).doi:10.1111/1462-2920.13445
Fon005	Fusarium oxysporum	niveum	USA, Texas	SRS1253780	van Dam, P., Fokkens, L., Schmidt, S.M., Linmans, J.H.J., Kistler, H.C., Ma, L.-J., Rep, M.: Effector profilesdistinguish formae speciales of Fusarium oxysporum. Environmental Microbiology, (2016).doi:10.1111/1462-2920.13445
Fon010	Fusarium oxysporum	niveum	USA, Maryland	SRS1253779	van Dam, P., Fokkens, L., Schmidt, S.M., Linmans, J.H.J., Kistler, H.C., Ma, L.-J., Rep, M.: Effector profilesdistinguish formae speciales of Fusarium oxysporum. Environmental Microbiology, (2016).doi:10.1111/1462-2920.13445
Fon013	Fusarium oxysporum	niveum	USA, Maryland	SRS1253778	van Dam, P., Fokkens, L., Schmidt, S.M., Linmans, J.H.J., Kistler, H.C., Ma, L.-J., Rep, M.: Effector profilesdistinguish formae speciales of Fusarium oxysporum. Environmental Microbiology, (2016).doi:10.1111/1462-2920.13445
Fon015	Fusarium oxysporum	niveum	USA, Maryland	SRS1253777	van Dam, P., Fokkens, L., Schmidt, S.M., Linmans, J.H.J., Kistler, H.C., Ma, L.-J., Rep, M.: Effector profilesdistinguish formae speciales of Fusarium oxysporum. Environmental Microbiology, (2016).doi:10.1111/1462-2920.13445
Fon019	Fusarium oxysporum	niveum	USA, Texas	SRS1253776	van Dam, P., Fokkens, L., Schmidt, S.M., Linmans, J.H.J., Kistler, H.C., Ma, L.-J., Rep, M.: Effector profilesdistinguish formae speciales of Fusarium oxysporum. Environmental Microbiology, (2016).doi:10.1111/1462-2920.13445
Fon020	Fusarium oxysporum	niveum	USA, Delaware	SRS1253775	van Dam, P., Fokkens, L., Schmidt, S.M., Linmans, J.H.J., Kistler, H.C., Ma, L.-J., Rep, M.: Effector profilesdistinguish formae speciales of Fusarium oxysporum. Environmental Microbiology, (2016).doi:10.1111/1462-2920.13445
Fon021	Fusarium oxysporum	niveum	USA, Maryland	SRS1253774	van Dam, P., Fokkens, L., Schmidt, S.M., Linmans, J.H.J., Kistler, H.C., Ma, L.-J., Rep, M.: Effector profilesdistinguish formae speciales of Fusarium oxysporum. Environmental Microbiology, (2016).doi:10.1111/1462-2920.13445
Forc016	Fusarium oxysporum	radicis-cucumerinum	Canada	SRS1253788	van Dam, P., Fokkens, L., Schmidt, S.M., Linmans, J.H.J., Kistler, H.C., Ma, L.-J., Rep, M.: Effector profilesdistinguish formae speciales of Fusarium oxysporum. Environmental Microbiology, (2016).doi:10.1111/1462-2920.13445
Forc024	Fusarium oxysporum	radicis-cucumerinum	Crete, Greece	SRS1253783	van Dam, P., Fokkens, L., Schmidt, S.M., Linmans, J.H.J., Kistler, H.C., Ma, L.-J., Rep, M.: Effector profilesdistinguish formae speciales of Fusarium oxysporum. Environmental Microbiology, (2016).doi:10.1111/1462-2920.13445
Forc031	Fusarium oxysporum	radicis-cucumerinum	Crete, Greece	SRS1253782	van Dam, P., Fokkens, L., Schmidt, S.M., Linmans, J.H.J., Kistler, H.C., Ma, L.-J., Rep, M.: Effector profilesdistinguish formae speciales of Fusarium oxysporum. Environmental Microbiology, (2016).doi:10.1111/1462-2920.13445
FOSC3-a	Fusarium oxysporum	-	USA, Massachusetts	SRX081462	Ma, L.-J., Gale, L.R., Schwartz, D.C., Zhou, S., Corby-Kistler, H., Young, S.K., Zeng, Q., Gargeya, S.,Fitzgerald, M., Haas, B., Abouelleil, A., Alvarado, L., Arachchi, H.M., Berlin, A., Brown, A., Chapman, S.B.,Chen, Z., Dunbar, C., Freedman, E., Gearin, G., Goldberg, J., Griggs, A., Gujja, S., Heiman, D., Howarth, C.,Larson, L., Lui, A., MacDonald, P.J.P., Montmayeur, A., Murphy, C., Neiman, D.…
Fov24500	Fusarium oxysporum	vasinfectum	-	SRX017454
II5	Fusarium oxysporum	cubense	Indonesia	SRX081463	Ma, L.-J., Gale, L.R., Schwartz, D.C., Zhou, S., Corby-Kistler, H., Young, S.K., Zeng, Q., Gargeya, S.,Fitzgerald, M., Haas, B., Abouelleil, A., Alvarado, L., Arachchi, H.M., Berlin, A., Brown, A., Chapman, S.B.,Chen, Z., Dunbar, C., Freedman, E., Gearin, G., Goldberg, J., Griggs, A., Gujja, S., Heiman, D., Howarth, C.,Larson, L., Lui, A., MacDonald, P.J.P., Montmayeur, A., Murphy, C., Neiman, D.…
MN14	Fusarium oxysporum	-	USA, California	SRX082154	van Dam, P., Fokkens, L., Schmidt, S.M., Linmans, J.H.J., Kistler, H.C., Ma, L.-J., Rep, M.: Effector profilesdistinguish formae speciales of Fusarium oxysporum. Environmental Microbiology, (2016).doi:10.1111/1462-2920.13445
N2	Fusarium oxysporum	cubense	China, Hainan	SRX181884	Guo, L., Han, L., Yang, L., Zeng, H., Fan, D., Zhu, Y., Feng, Y., Wang, G., Peng, C., Jiang, X., Zhou, D., Ni,P., Liang, C., Liu, L., Wang, J., Mao, C., Fang, X., Peng, M., Huang, J.: Genome and transcriptome analysis ofthe fungal pathogen Fusarium oxysporum f. sp. cubense causing banana vascular wilt disease. PLoS ONE 9(4),95543 (2014). doi:10.1371/journal.pone.0095543
NRRL25433	Fusarium oxysporum	vasinfectum	China	SRX081483	Ma, L.-J., Gale, L.R., Schwartz, D.C., Zhou, S., Corby-Kistler, H., Young, S.K., Zeng, Q., Gargeya, S.,Fitzgerald, M., Haas, B., Abouelleil, A., Alvarado, L., Arachchi, H.M., Berlin, A., Brown, A., Chapman, S.B.,Chen, Z., Dunbar, C., Freedman, E., Gearin, G., Goldberg, J., Griggs, A., Gujja, S., Heiman, D., Howarth, C.,Larson, L., Lui, A., MacDonald, P.J.P., Montmayeur, A., Murphy, C., Neiman, D.…
NRRL26381	Fusarium oxysporum	radicis-lycopersici	USA, Florida	SRX081459	Ma, L.-J., Gale, L.R., Schwartz, D.C., Zhou, S., Corby-Kistler, H., Young, S.K., Zeng, Q., Gargeya, S.,Fitzgerald, M., Haas, B., Abouelleil, A., Alvarado, L., Arachchi, H.M., Berlin, A., Brown, A., Chapman, S.B.,Chen, Z., Dunbar, C., Freedman, E., Gearin, G., Goldberg, J., Griggs, A., Gujja, S., Heiman, D., Howarth, C.,Larson, L., Lui, A., MacDonald, P.J.P., Montmayeur, A., Murphy, C., Neiman, D.…
NRRL26406	Fusarium oxysporum	melonis	Mexico	SRX081492	Ma, L.-J., Gale, L.R., Schwartz, D.C., Zhou, S., Corby-Kistler, H., Young, S.K., Zeng, Q., Gargeya, S.,Fitzgerald, M., Haas, B., Abouelleil, A., Alvarado, L., Arachchi, H.M., Berlin, A., Brown, A., Chapman, S.B.,Chen, Z., Dunbar, C., Freedman, E., Gearin, G., Goldberg, J., Griggs, A., Gujja, S., Heiman, D., Howarth, C.,Larson, L., Lui, A., MacDonald, P.J.P., Montmayeur, A., Murphy, C., Neiman, D.…
NRRL37622	Fusarium oxysporum	pisi	-	SRX081465	Ma, L.-J., Gale, L.R., Schwartz, D.C., Zhou, S., Corby-Kistler, H., Young, S.K., Zeng, Q., Gargeya, S.,Fitzgerald, M., Haas, B., Abouelleil, A., Alvarado, L., Arachchi, H.M., Berlin, A., Brown, A., Chapman, S.B.,Chen, Z., Dunbar, C., Freedman, E., Gearin, G., Goldberg, J., Griggs, A., Gujja, S., Heiman, D., Howarth, C.,Larson, L., Lui, A., MacDonald, P.J.P., Montmayeur, A., Murphy, C., Neiman, D.…
NRRL54003	Fusarium oxysporum	lycopersici	-	SRX081461	Ma, L.-J., Gale, L.R., Schwartz, D.C., Zhou, S., Corby-Kistler, H., Young, S.K., Zeng, Q., Gargeya, S.,Fitzgerald, M., Haas, B., Abouelleil, A., Alvarado, L., Arachchi, H.M., Berlin, A., Brown, A., Chapman, S.B.,Chen, Z., Dunbar, C., Freedman, E., Gearin, G., Goldberg, J., Griggs, A., Gujja, S., Heiman, D., Howarth, C.,Larson, L., Lui, A., MacDonald, P.J.P., Montmayeur, A., Murphy, C., Neiman, D.…
NRRL54005	Fusarium oxysporum	raphani	-	SRX081476	Ma, L.-J., Gale, L.R., Schwartz, D.C., Zhou, S., Corby-Kistler, H., Young, S.K., Zeng, Q., Gargeya, S.,Fitzgerald, M., Haas, B., Abouelleil, A., Alvarado, L., Arachchi, H.M., Berlin, A., Brown, A., Chapman, S.B.,Chen, Z., Dunbar, C., Freedman, E., Gearin, G., Goldberg, J., Griggs, A., Gujja, S., Heiman, D., Howarth, C.,Larson, L., Lui, A., MacDonald, P.J.P., Montmayeur, A., Murphy, C., Neiman, D.…
NRRL54008	Fusarium oxysporum	conglutinans	-	SRX081456	Ma, L.-J., Gale, L.R., Schwartz, D.C., Zhou, S., Corby-Kistler, H., Young, S.K., Zeng, Q., Gargeya, S.,Fitzgerald, M., Haas, B., Abouelleil, A., Alvarado, L., Arachchi, H.M., Berlin, A., Brown, A., Chapman, S.B.,Chen, Z., Dunbar, C., Freedman, E., Gearin, G., Goldberg, J., Griggs, A., Gujja, S., Heiman, D., Howarth, C.,Larson, L., Lui, A., MacDonald, P.J.P., Montmayeur, A., Murphy, C., Neiman, D.…
UASWS AC1	Fusarium oxysporum	-	-	SRX867267
JCM11502	Fusarium commune	-	Japan	DRX029310
ITEM2287	Fusarium proliferatum	-	USA, Iowa	ERS1473163	This study
ITEM2400	Fusarium proliferatum	-	USA, Iowa	ERS1473164	This study
